# Supplementary material for: Association between energy intake patterns and outcome in US heart failure patients
Source: Front Cardiovasc Med. 2022 Nov 9;9:1019797. doi: 10.3389/fcvm.2022.1019797 (PMC9681902; doi:10.3389/fcvm.2022.1019797)
Supplement: Supplementary Table 1 — Hazard ratio of all-cause death of HF population with different comorbidities. MI, myocardial infarction; CKD, chronic kidney diseases. [file Table_1.XLSX]

## Sheet: Sheet1
Subgroup	Events	Total	Adjusted HR				Subgroup	Events	Total	Adjusted HR				P for interaction
Subgroup	Events	Total	Adjusted HR				Subgroup	Events	Total	Adjusted HR				P for interaction
Category			(95%CI)				Category			(95%CI)
History of myocardial infarction							History of myocardial infarction							0.444
No	228	554					Yes	199	437
High-carbohydrate	72	176	ref	1	1	1	High-carbohydrate	81	154	ref	1	1	1
Low-carbohydrate	71	175	0.67(0.46-0.97)	0.67	0.46	0.97	Low-carbohydrate	67	156	0.79(0.55-1.14)	0.79	0.55	1.14
Median-carbohydrate	85	203	0.85(0.60-1.19)	0.85	0.60	1.19	Median-carbohydrate	51	127	0.60(0.40-0.88)	0.60	0.40	0.88
History of stroke							History of stroke							0.146
No	330	796					Yes	97	195
High-carbohydrate	120	269	ref	1	1	1	High-carbohydrate	33	61	ref	1	1	1
Low-carbohydrate	106	263	0.75(0.57-1.00)	0.75	0.57	1.00	Low-carbohydrate	32	68	0.93(0.49-1.77)	0.93	0.49	1.77
Median-carbohydrate	104	264	0.71(0.54-0.93)	0.71	0.54	0.93	Median-carbohydrate	32	66	1.08(0.58-2.01)	1.08	0.58	2.01
History of hypertension							History of hypertension							0.122
No	102	221					Yes	325	770
High-carbohydrate	36	83	ref	1	1	1	High-carbohydrate	117	247	ref	1	1	1
Low-carbohydrate	27	69	0.48(0.25-0.89)	0.48	0.25	0.89	Low-carbohydrate	111	262	0.77(0.58-1.02)	0.77	0.58	1.02
Median-carbohydrate	39	69	0.78(0.44-1.37)	0.78	0.44	1.37	Median-carbohydrate	97	261	0.66(0.49-0.88)	0.66	0.49	0.88
History of diabetes							History of diabetes							0.821
No	240	596					Yes	187	395
High-carbohydrate	88	209	ref	1	1	1	High-carbohydrate	65	121	ref	1	1	1
Low-carbohydrate	71	182	0.66(0.47-0.93)	0.66	0.47	0.93	Low-carbohydrate	67	149	0.77(0.52-1.14)	0.77	0.52	1.14
Median-carbohydrate	81	205	0.76(0.55-1.05)	0.76	0.55	1.05	Median-carbohydrate	55	125	0.67(0.45-1.00)	0.67	0.45	1.00
History of kidney disease							History of kidney disease							0.139
No	352	836					Yes	75	155
High-carbohydrate	133	287	ref	1	1	1	High-carbohydrate	20	43	ref	1	1	1
Low-carbohydrate	110	273	0.68(0.51-0.89)	0.68	0.51	0.89	Low-carbohydrate	28	58	1.25(0.61-2.57)	1.25	0.61	2.57
Median-carbohydrate	109	276	0.72(0.55-0.94)	0.72	0.55	0.94	Median-carbohydrate	27	54	1.22(0.57-2.62)	1.22	0.57	2.62
